# Supplementary material for: AQP5-1364A/C polymorphism and the AQP5 expression influence sepsis survival and immune cell migration: a prospective laboratory and patient study
Source: J Transl Med. 2016 Nov 21;14:321. doi: 10.1186/s12967-016-1079-2 (PMC5117689; doi:10.1186/s12967-016-1079-2)
Supplement: Supplementary file 2 — Additional file 2. Raw data from the figures are available as an excel file. [file 12967_2016_1079_MOESM2_ESM.xlsx]

## Sheet: Fig 1
A	Survival after LPS
	Survical [h]	LPS-KO	LPS-WT	Kontrolle KO	Kontrolle WT
	168	0		0	0
	35	1
	30		1
	22	1
	168		0
	54		1
	168	0
	24	1
	23		1
	28.5		1
	22		1
	45	1
	22		1
	77		1
	168	0		0	0
	168		0	0	0
	168	0		0	0
	22		1
	29		1
	29	1
	81		1
	168		0	0	0
	168	0		0	0
	168	0		0	0
	168	0		0	0
	29	1
	22		1
	24		1
	32		1
	168		0
	168	0
	168	0
	168	0
	53	1
	53	1
	72		1
B	Score
	24 WT	24 KO	48 WT	48 KO	72 WT	72 KO	96 WT	96 KO	120 WT	120 KO	144 WT	144 KO	168 WT	168 KO
	1.25	0.583333	5.625	3.125		3.75		3.25		2.5		1.25		0
	3	0.583333		5
	0.55	1.85	2.5		2.8125		1.25		1.25		0		0
	0.55	1.9	1.5		2.91667
	2.85	2.1		1.25		0.25		0.25		0		0		0
	2.1	0.2	3.75
	0.466667	0.5	1.875	0.625	2.5		5
	0.25	0.53125	1.33333	1.46429	1.25	2.5	2.5	0.25	0.25	0	0	0	0	0
	0.78125	0.625		1.25		0.625		0.25		0		0		0
	0.625	0.125	4.16667	3.86364
	0.125	0.125	0.625	0.666667	1.25	0.4375	1.25	0		0		0		0
	0.4375	0.1875	0.916667	0.25	0.75	0.25	0.25	0.25	0	0	0	0	0	0
	0.925	0.15		0.25		0.25		0.25		0		0		0
	0.9	0.35		1.25		0.25		0		0		0		0
	0.4375	0.65	1.25	3.75	2.75		2.75
	0.625			2.5
	0.05	0	1.5625		2.75		1.25		0		0		0
	0.9	0.59375		1.5		1.375		0		0		0		0
	0.85	0.4375	5	1.25		3.125
	0.05	0.59375	2.08333	1.25		3.75
				2.08333		1.875		0.25		0.25		0		0
C	IL-10 concentration
	4,5 h KO	4,5 h WT	24 h KO	24 h WT
	234.73	1147.45	3.82	12.91
	823.82	372.91	373.82	36.55
	776.55	572	82	52.91
	811.09	326.55	132.91	173.76
	233.76	206.55	113.82	59.65
	134.94	553.82	0	52.59
	128.47	125.53	21.41	12
		213.18	97.29	287.29
		960.24	89.65	77.88
			82
D	TNF-a concentration
	4,5 h KO	4,5 h WT	24 h KO	24 h WT
	278.82	211.09	40.18	186.55
	207.91	277.91	158.36	18.82
	414.73	378.36	16.09	12.91
	464.73	497.91	17.45	130.18
	332.45	702.45	336.55	94.27
	681.55	516.09	180.64	105.46
	856.09	444.63	22.13	397.13
	231.71	214.63	27.13	35.46
	285.04	394.21	60.04	59.63
	447.96	260.88	126.71	28.38
	227.13	215.88	7.13	23.38
	355.46	312.13	1.29
	122.96

## Sheet: Fig 2
B	Ly&g CD11C pos. Cells
	3 h LPS i.p. WT	3 h LPS i.p. KO	control WT	control Ko
	41.6454	16.975	11.0902	7.26841
	39.4877	19.5802	7.89094	7.89094
	24.6448	21.8203	16.6667	12.2807
	35.1262	24.9789
	21.0225	16.1636
	48.8406	21.2072
D	control Ko	control WT	3 h LPS i.p. Ko	3 h LPS i.p. WT
	25.6074	19.9696	9.87911	41.7159
	23.4452	14.8622	25.2447	41.1011
			24.325	49.321
			15.3855	27.172
			29.3054	46.8952
			12.2776	42.2847
			36.8501	32.7981
				32.2017

## Sheet: Fig 3
B	AQP5_pRec	pRec
	115550	38200
	75300	28400
	187333	89667
	121900	56167
	242333	80833.3
	111400	61667

## Sheet: Fig 4
A	AA	AC/CC
	63500	15967
	56333	33833
	86200	44500
	55533	20467
B	AA	AC/CC
	74133	28333
	95900	37133
	96300	55767
	76167	40767
C	AA	AC/CC
	18833.3	-2500
	38400	14033.3
	41700	-10933.3
	-216.667	-7533.33
D	AA	AC/CC
	47533.3	15566.7
	48500	1000
	28866.7	18866.7
	29433.3	17566.7

## Sheet: Fig 5
	Fmlpß
A	0 h	6 h
	8.58663e-08
	3.53185e-08	2.47925e-06
	8.66478e-07	4.65324e-06
	2.8611e-06	3.94011e-06
	3.41425e-06	4.15515e-06
C	AA	AC
	9.32801e-06	4.14556e-06
	1.08271e-05	2.46497e-06
	1.5206e-05	6.2835e-06
	5.92399e-06	4.35167e-06
	5.80207e-06	1.48415e-05
	4.0322e-06	5.90349e-06
	2.43621e-05	1.43858e-05
	5.7024e-06	7.81675e-06
	1.23084e-05	3.62145e-06
	1.70484e-05	2.3401e-06
	7.02047e-06	1.45555e-06
	5.64342e-06
	1.91141e-05
	1.46372e-05
D	AA	AC	CC
	57.2	14.8	2.83
	21.3	8.7	1
	8.7	8.6	2.97
	17.6	14.8
	12.1	8.6
	8.7	12.1
	13.9	8.7
	34.5	1
	8.6	1
	12.1	2.08
	8.6	9.87
	13.22	2.08
	1	20.39
	4.3	2.83
	1	1
	22.31	3.57
	1	2.08
	9.19	2.08
	1	1
	1	1
	5.73	2.83
	2.46	2.08
	1	10.29
	1	5.5
	3.57	2.09
	5.02	1.05
	1	2.97
	2.08	20.84
	2.08	2.09
	2.08	2.97
	3.57	7.12
	5.02	9.51
	1	1.05
	2.83
	2.08
	1
	2.83
	1
	16.39
	1.05
	5.5
	7.93
	7.93
	3.83
	20.84
	15.64
	4.67
	1.05
	2.09
	34.8
	8.72
	9.51
	2.97
	7.12
	5.5
	2.09
	1.05
	1.05
	1.05
	7.93
	1.05
	1.05
	3.83
	7.93
	2.09
